# Supplementary material for: Optogenetic stimulation of the VTA modulates a frequency-specific gain of thalamocortical inputs in infragranular layers of the auditory cortex
Source: Sci Rep. 2019 Dec 31;9:20385. doi: 10.1038/s41598-019-56926-6 (PMC6938496; doi:10.1038/s41598-019-56926-6)
Supplement: Supplementary file 3 — Table S5 – Corresponding single data values of layers for Fig 3. [file 41598_2019_56926_MOESM3_ESM.xlsx]

## Sheet: Tabelle1
BF	Layer I/II						Layer III/IV						Layer Va						Layer Vb/VIa						Layer VIb
	Control ± SEM		C1V1 ± SEM		YFP ± SEM		Control ± SEM		C1V1 ± SEM		YFP ± SEM		Control ± SEM		C1V1 ± SEM		YFP ± SEM		Control ± SEM		C1V1 ± SEM		YFP ± SEM		Control ± SEM		C1V1 ± SEM		YFP ± SEM
Pre	1	0.0220603	1	0.0123472	1	0.0166242	1	0.0126971	1	0.00825845	1	0.0146643	1	0.0101586	1	0.00925298	1	0.00948319	1	0.00970993	1	0.00822585	1	0.0115793	1	0.0119211	1	0.00926636	1	0.0118177
Laser	1.08374	0.0555369	1.12368	0.0407295	0.934308	0.024202	1.00474	0.0223751	1.06496	0.0176166	0.938262	0.0232853	0.950206	0.0167166	0.945993	0.0199659	0.991609	0.0165382	1.04622	0.0175704	1.06459	0.0185519	0.924824	0.0177206	0.982884	0.0231368	1.08758	0.0227199	0.921409	0.0177437
<30 min	0.962125	0.028338	1.17387	0.020854	0.925551	0.0151115	1.00366	0.0128842	1.04601	0.0104975	0.963887	0.0124785	0.992836	0.0110907	0.957187	0.00938099	0.941335	0.00987808	0.977924	0.011718	1.1145	0.0108431	0.953351	0.0113989	0.996125	0.0154529	1.09124	0.0162115	0.91749	0.0108541
>30 min	0.849106	0.0292662	1.22059	0.0274586	0.94177	0.0182133	1.02186	0.0169945	1.07133	0.0143159	0.978454	0.0167593	0.930705	0.0119905	0.933179	0.0138409	0.936499	0.0113139	0.965201	0.0145759	1.11466	0.0134512	1.01042	0.0158872	0.964359	0.0171794	1.0002	0.0154122	0.968166	0.0139983
>45 min	0.868267	0.0300099	1.14989	0.0267867	0.985043	0.0194987	1.05296	0.0180057	0.988961	0.0132963	1.05623	0.019782	0.906688	0.0138652	0.902605	0.014132	0.921825	0.0120829	0.927111	0.0133398	1.11675	0.0140885	1.03985	0.0156253	0.991008	0.0207111	0.973011	0.014693	1.00534	0.0133827
near-BF	Layer I/II						Layer III/IV						Layer Va						Layer Vb/VIa						Layer VIb
	Control ± SEM		C1V1 ± SEM		YFP ± SEM		Control ± SEM		C1V1 ± SEM		YFP ± SEM		Control ± SEM		C1V1 ± SEM		YFP ± SEM		Control ± SEM		C1V1 ± SEM		YFP ± SEM		Control ± SEM		C1V1 ± SEM		YFP ± SEM
Pre	1	0.0156507	1	0.00945607	1	0.00949235	1	0.0079566	1	0.00681523	1	0.00927035	1	0.00712764	1	0.00655787	1	0.00596662	1	0.00628561	1	0.00525593	1	0.00721956	1	0.00825457	1	0.00687174	1	0.00778642
Laser	1.0061	0.0303106	1.13838	0.023121	0.881148	0.0169774	0.987402	0.0108925	1.04566	0.015334	0.90106	0.0132313	1.07693	0.0124535	0.9875	0.014274	0.960786	0.0110274	1.04017	0.0117413	1.07129	0.0112956	0.876073	0.0114444	0.978773	0.0165654	1.14418	0.0144996	0.919566	0.0108915
<30 min	0.945907	0.0175147	1.10515	0.0114118	0.871153	0.0101812	1.00645	0.00732384	1.05584	0.00887488	1.02216	0.00857644	1.03457	0.00788868	0.984996	0.00797746	0.944427	0.00673131	0.992544	0.00758281	1.0908	0.00630009	0.935525	0.00630136	1.01344	0.00913373	1.09546	0.0130887	0.880794	0.0074586
>30 min	0.800969	0.0178149	1.13572	0.0162205	0.957052	0.0137986	1.05478	0.0109183	1.11813	0.0132451	0.998122	0.0116092	1.00697	0.0107553	0.984363	0.00988416	0.914009	0.00829118	1.00552	0.00993634	1.07301	0.00734339	0.968223	0.00847592	0.981809	0.0103827	1.05083	0.0127758	0.91614	0.0100931
>45 min	0.809722	0.0151119	1.01818	0.0147942	0.993542	0.0158064	1.07418	0.00990651	0.977098	0.0114867	1.0428	0.0137362	0.997076	0.011009	0.89437	0.008348	0.902219	0.00768858	1.00853	0.0106071	1.1031	0.00871901	0.958907	0.00988835	1.04338	0.0163415	1.01064	0.0115364	0.983268	0.0102543
non-BF	Layer I/II						Layer III/IV						Layer Va						Layer Vb/VIa						Layer VIb
	Control ± SEM		C1V1 ± SEM		YFP ± SEM		Control ± SEM		C1V1 ± SEM		YFP ± SEM		Control ± SEM		C1V1 ± SEM		YFP ± SEM		Control ± SEM		C1V1 ± SEM		YFP ± SEM		Control ± SEM		C1V1 ± SEM		YFP ± SEM
Pre	1	0.0177144	1	0.010971	1	0.0120981	1	0.016134	1	0.0133202	1	0.0136391	1	0.0132791	1	0.0106479	1	0.0115395	1	0.0087885	1	0.00816428	1	0.011879	1	0.00951415	1	0.00931524	1	0.00879911
Laser	1.01791	0.0372164	1.05606	0.0260291	0.949997	0.0214455	1.04827	0.0213038	1.09321	0.026655	0.824102	0.0201934	1.12313	0.0201647	1.06296	0.0204643	1.00794	0.0191854	1.02345	0.0141254	1.06711	0.0206077	0.951115	0.0201581	0.949925	0.024492	1.24483	0.0198739	0.816375	0.0162734
<30 min	0.891451	0.0195182	1.05451	0.0159961	0.84925	0.0111517	1.06373	0.0153532	1.09612	0.0156229	0.839094	0.0114831	0.989328	0.0154116	1.07521	0.0119539	0.88027	0.00957164	1.11141	0.0122084	1.04778	0.0105884	0.891132	0.00909656	0.958998	0.0115289	1.12091	0.015975	0.833139	0.00795765
>30 min	0.742194	0.0174858	1.0814	0.0190612	0.897253	0.0135126	1.08268	0.017401	1.154	0.0185578	0.86936	0.0190154	1.04392	0.0172387	0.983078	0.0144907	0.976925	0.0149848	0.994136	0.0114785	1.04049	0.0124811	0.891423	0.011209	0.946993	0.0120259	1.04909	0.0150799	0.887326	0.0115583
>45 min	0.803331	0.0194729	1.04028	0.0170538	1.0095	0.0178298	1.1605	0.0188138	1.04659	0.0187479	0.950224	0.0164536	1.03135	0.0147714	0.999366	0.0158306	0.906079	0.0134488	1.12751	0.0175138	1.05932	0.0140688	0.913295	0.0139263	0.955244	0.0163356	1.04399	0.0123691	0.904564	0.0109591
