# Supplementary material for: Optogenetic stimulation of the VTA modulates a frequency-specific gain of thalamocortical inputs in infragranular layers of the auditory cortex
Source: Sci Rep. 2019 Dec 31;9:20385. doi: 10.1038/s41598-019-56926-6 (PMC6938496; doi:10.1038/s41598-019-56926-6)
Supplement: Supplementary file 4 — Table S6 – Corresponding single data values of column for Fig 6. [file 41598_2019_56926_MOESM4_ESM.xlsx]

## Sheet: Tabelle1
BF	Early AVREC						Early ResidualCSD						Late AVREC						Late ResidualCSD
	Control ± SEM		C1V1 ± SEM		YFP ± SEM		Control ± SEM		C1V1 ± SEM		YFP ± SEM		Control ± SEM		C1V1 ± SEM		YFP ± SEM		Control ± SEM		C1V1 ± SEM		YFP ± SEM
Pre	1	0.00714378	1	0.00563612	1	0.00821335	1	0.0153495	1	0.00958423	1	0.0129039	1	0.00938241	1	0.00593246	1	0.00829461	1	0.014416	1	0.00972864	1	0.0115986
Laser	0.978093	0.011221	1.06537	0.0123975	0.948071	0.0133774	0.893612	0.0189637	1.28343	0.0239618	0.92603	0.0202511	0.977927	0.0172443	1.03855	0.0134694	0.924734	0.0136486	0.950052	0.0282223	1.19915	0.0265399	0.970533	0.018411
<30 min	0.980845	0.00731714	1.09312	0.00701031	0.950845	0.00745234	0.897387	0.0122435	1.32096	0.0173164	0.982821	0.012577	0.978187	0.00956392	1.01506	0.0073532	0.913215	0.00732172	0.915124	0.0180604	1.20862	0.0191916	0.980575	0.0118531
>30 min	0.957982	0.00866015	1.12511	0.00997477	0.953701	0.00941568	0.926562	0.0160495	1.46184	0.0245752	1.02313	0.0163488	0.965774	0.010617	1.01235	0.00905388	0.909681	0.00907182	0.879518	0.0197685	1.28826	0.027797	1.00712	0.0151106
>45 min	0.955386	0.00806642	1.0702	0.00905714	0.986606	0.010291	0.928228	0.0155769	1.24568	0.0159919	1.11687	0.0170949	0.963884	0.0121307	0.980555	0.0094722	0.941727	0.0106551	0.899046	0.0267539	1.11221	0.0170826	1.06215	0.0166083
near-BF	Early AVREC						Early ResidualCSD						Late AVREC						Late ResidualCSD
	Control ± SEM		C1V1 ± SEM		YFP ± SEM		Control ± SEM		C1V1 ± SEM		YFP ± SEM		Control ± SEM		C1V1 ± SEM		YFP ± SEM		Control ± SEM		C1V1 ± SEM		YFP ± SEM
Pre	1	0.00445031	1	0.00380865	1	0.00496867	1	0.00794072	1	0.00615396	1	0.00735481	1	0.00460361	1	0.00393026	1	0.00575784	1	0.00845023	1	0.00585282	1	0.00776224
Laser	0.973695	0.00690769	1.08837	0.00839595	0.922238	0.00824356	0.957708	0.012219	1.20061	0.019173	0.873893	0.0111994	0.986468	0.00895591	1.05952	0.00959241	0.916455	0.00813108	0.926764	0.0140066	1.20091	0.019586	0.97367	0.0123626
<30 min	0.989759	0.00420449	1.09091	0.00525775	0.980664	0.00536509	0.924041	0.0072704	1.32065	0.0148025	0.963551	0.00799052	0.970907	0.00516507	1.02858	0.00557719	0.886782	0.00495775	0.895697	0.00896122	1.19181	0.0136764	0.965647	0.00779557
>30 min	0.963462	0.00533623	1.11544	0.00693909	0.948798	0.00667226	0.938299	0.00920982	1.37166	0.0226453	0.980007	0.010435	0.948044	0.00575155	1.01562	0.00661167	0.894152	0.00618917	0.856399	0.0103398	1.23977	0.0224453	1.001	0.0106054
>45 min	0.976069	0.00541343	1.04593	0.00586878	0.999194	0.00729606	0.934368	0.00998363	1.15263	0.0105497	1.08331	0.00961047	0.946012	0.00689638	1.00138	0.0074422	0.955826	0.00698672	0.868776	0.0138782	1.09273	0.0118096	1.07122	0.0116432
non-BF	Early AVREC						Early ResidualCSD						Late AVREC						Late ResidualCSD
	Control ± SEM		C1V1 ± SEM		YFP ± SEM		Control ± SEM		C1V1 ± SEM		YFP ± SEM		Control ± SEM		C1V1 ± SEM		YFP ± SEM		Control ± SEM		C1V1 ± SEM		YFP ± SEM
Pre	1	0.00608264	1	0.00566778	1	0.0075587	1	0.0105822	1	0.00781604	1	0.00878828	1	0.00578339	1	0.00491723	1	0.00609986	1	0.0100316	1	0.00699015	1	0.00846957
Laser	0.984521	0.00931775	1.05209	0.0113434	0.875882	0.0119262	0.92123	0.0162764	1.09544	0.0195455	0.954624	0.0167017	0.980747	0.0111486	1.05399	0.0119628	0.903899	0.00999967	0.928768	0.0172093	1.11313	0.0176559	0.958291	0.0141295
<30 min	0.93283	0.00717801	1.08579	0.0067632	0.870411	0.0067734	0.876124	0.00929421	1.23989	0.017483	0.9742	0.00883575	0.955335	0.00690429	1.04811	0.00618701	0.858398	0.0064386	0.890781	0.0114999	1.16916	0.0144122	0.953935	0.00897702
>30 min	0.920304	0.00825814	1.06462	0.00823146	0.888368	0.00764236	0.855557	0.0106279	1.25915	0.0228106	1.04257	0.0125486	0.907372	0.00649355	1.03811	0.00739945	0.883048	0.00710133	0.835034	0.0118755	1.23293	0.0228163	0.986464	0.0111162
>45 min	0.941809	0.00820387	1.03917	0.00772767	0.944113	0.00887438	0.87981	0.0124521	1.08018	0.0122092	1.10676	0.0127174	0.939262	0.00906906	1.02351	0.00804405	0.952013	0.00754763	0.843619	0.0143833	1.05177	0.010998	1.08259	0.0129561
